# Supplementary material for: Accessible Region Conformation Capture (ARC-C) gives high-resolution insights into genome architecture and regulation
Source: Genome Res. 2022 Feb;32(2):357–66. doi: 10.1101/gr.275669.121 (PMC8805715; doi:10.1101/gr.275669.121)
Supplement: Supplemental Material [file supp_gr.275669.121_Supplementalcode.zip]

Archive with 11 entries (11 files):
- cMapAggregate.py
- cMapBalance.py
- cMapCalcDistanceBg.py
- cMapCorr.py
- cMapInsulation.py
- cMapReduceRes.py
- findLoop.py
- LICENSE
- make2Dfrom1D.py
- README.md
- samToSparseMatrix.py
