# Supplementary material for: Accessible Region Conformation Capture (ARC-C) gives high-resolution insights into genome architecture and regulation
Source: Genome Res. 2022 Feb;32(2):357–66. doi: 10.1101/gr.275669.121 (PMC8805715; doi:10.1101/gr.275669.121)
Supplement: Supplemental Material [file supp_gr.275669.121_Supplementalcode.zip › README.md]

# C-map toolkit

*samToSparseMatrix.py* : Convert SAM to contact matrix

*cMapReduceRes.py* : Reduce C-map resolution

*cMapBalance.py* : Apply matrix balancing using KR method

*cMapCorr.py* : Calculate pearson and spearman correlation between two C-maps

*cMapInsulation.py* : Calculate insulation score from C-map

*cMapCalcDistanceBg.py* :Calculate distance-dependent contact frequency background

*make2Dfrom1D.py* : Make 2D contacts from 1D features

*cMapAggregate.py* : Aggregate contact analysis

*findLoop.py* : Call significant contact loops
